# Supplementary material for: Clonal Diversity, Antibiotic Resistance, and Virulence Factor Prevalence of Community Associated Staphylococcus aureus in Southeastern Virginia
Source: Pathogens. 2023 Dec 27;13(1):25. doi: 10.3390/pathogens13010025 (PMC10821353; doi:10.3390/pathogens13010025)
Supplement: Supplementary file 1 [file pathogens-13-00025-s001.zip]

Archive with 1 entries (1 files):
- pathogens-2752784-supplementary.xlsx
