# Supplementary material for: Clonal Diversity, Antibiotic Resistance, and Virulence Factor Prevalence of Community Associated Staphylococcus aureus in Southeastern Virginia
Source: Pathogens. 2023 Dec 27;13(1):25. doi: 10.3390/pathogens13010025 (PMC10821353; doi:10.3390/pathogens13010025)
Supplement: Supplementary file 1 [file pathogens-13-00025-s001.zip › pathogens-2752784-supplementary.xlsx]

## Sheet: Gene Carriage
Isolate	Type	Infection	SCCmec	ST	CC	bbp	chp	clfA	cna	eap	ecb	efb	emp	eta	etb	hla	hlg	lukGH	pvl	sak	sbi	scn	scpA	sdrC	sdrD	sdrE	sea	sep	spA	splB	spn	ssl7	tst	vwb
SAR-001	MRSA	Blood	IV c	ST 30	CC 30	1	1	1	1	1	0	1	1	0	0	1	1	0	0	1	1	1	1	1	0	0	1	0	1	0	1	1	0	1
SAR-002	MRSA	Blood	IV c	ST 30	CC 30	1	1	1	1	0	0	1	1	0	0	1	1	0	0	1	1	1	1	1	0	0	0	1	1	0	1	1	0	1
SAR-003	MRSA	Blood	IV c	ST 30	CC 30	1	1	1	1	1	0	1	1	0	0	1	1	0	0	1	1	1	1	1	0	0	0	1	1	0	1	1	0	1
SAR-004	MRSA	Blood	IV a	ST 8	CC 8	0	1	1	0	1	1	1	1	0	0	1	1	1	1	1	1	1	1	1	1	1	0	0	1	1	1	1	0	1
SAR-032	MRSA	Blood	IV b	ST 8	CC 8	0	0	1	0	1	1	1	1	0	0	1	1	1	0	1	1	1	1	1	1	1	1	0	1	1	1	1	0	1
SAR-045	MRSA	Blood	IV a	ST 8	CC 8	0	1	1	0	1	1	1	1	0	0	1	1	1	1	1	1	1	1	1	1	1	0	0	1	1	1	1	0	1
SAR-059	MRSA	Blood	IV b	ST 8	CC 8	0	0	1	0	1	1	1	1	0	0	1	1	1	0	1	1	1	1	1	1	1	0	1	1	1	1	1	0	1
SAR-082	MRSA	Blood	IV a	ST 8	CC 8	0	1	1	0	1	1	1	1	0	0	1	1	1	0	1	1	1	1	1	1	1	0	0	1	1	1	1	0	1
SAR-092	MRSA	Blood	IV a	ST 8	CC 8	0	1	1	N/A	N/A	N/A	N/A	N/A	N/A	0	1	N/A	N/A	0	N/A	N/A	1	N/A	N/A	N/A	1	N/A	N/A	1	N/A	N/A	N/A	N/A	N/A
SAR-093	MRSA	Blood	Unknown	ST 1	CC 1	0	0	1	N/A	N/A	N/A	N/A	N/A	N/A	0	1	N/A	N/A	0	N/A	N/A	0	N/A	N/A	N/A	1	N/A	N/A	1	N/A	N/A	N/A	N/A	N/A
SAR-005	MRSA	SSTI	IV a	ST 8	CC 8	0	1	1	0	1	1	1	1	0	0	1	1	1	1	1	1	1	1	1	1	1	0	0	1	1	1	1	0	1
SAR-008	MRSA	SSTI	IV c	ST 8	CC 8	0	1	1	0	1	1	1	1	0	0	0	1	1	1	1	1	1	1	1	1	1	0	0	1	1	1	1	0	1
SAR-009	MRSA	SSTI	IV a	ST 8	CC 8	0	1	1	0	1	1	1	1	0	0	1	1	1	1	1	1	1	1	1	1	1	0	0	1	1	1	1	0	1
SAR-010	MRSA	SSTI	IV a	ST 22	CC 22	0	1	1	1	1	1	1	1	0	0	1	1	1	1	1	1	1	1	1	1	1	0	0	1	0	1	1	1	1
SAR-014	MRSA	SSTI	IV a	ST 7361	CC 8	0	1	1	0	1	1	1	1	0	0	1	1	1	1	1	1	1	1	1	1	1	0	0	1	1	1	1	0	1
SAR-015	MRSA	SSTI	IV a	ST 8	CC 8	0	1	1	0	1	1	1	1	0	0	1	1	1	0	1	1	0	1	1	1	1	0	0	1	1	1	1	0	1
SAR-017	MRSA	SSTI	IV a	ST 8	CC 8	0	1	1	0	1	1	1	1	0	0	1	1	1	1	1	1	1	1	1	1	1	0	0	1	1	1	1	0	1
SAR-018	MRSA	SSTI	IV a	ST 8	CC 8	0	1	1	0	1	1	1	1	0	0	1	1	1	1	1	1	1	1	1	1	1	0	0	1	1	1	1	0	1
SAR-019	MRSA	SSTI	IV a	ST 8	CC 8	0	1	1	0	1	1	1	1	0	0	1	1	1	1	1	1	1	1	1	1	1	0	0	1	1	1	1	0	1
SAR-020	MRSA	SSTI	IV a	ST 8	CC 8	0	1	1	0	1	1	1	1	0	0	1	1	1	0	1	1	1	1	1	1	1	0	0	1	1	1	1	0	1
SAR-021	MRSA	SSTI	IV a	ST 8	CC 8	0	1	1	0	1	1	1	1	0	0	1	1	1	1	1	1	1	1	1	1	1	0	0	1	1	1	1	0	1
SAR-024	MRSA	SSTI	IV a	ST 8	CC 8	0	1	1	0	1	1	1	1	0	0	1	1	1	1	1	1	1	1	1	1	1	0	0	1	1	1	1	0	1
SAR-026	MRSA	SSTI	IV a	ST 8	CC 8	0	1	1	0	1	1	1	1	0	0	1	1	1	0	1	1	1	1	1	0	0	0	0	1	1	1	1	0	1
SAR-029	MRSA	SSTI	IV a	ST 8	CC 8	0	1	1	0	1	1	1	1	0	0	1	1	1	1	1	1	1	1	1	1	1	0	0	1	1	1	1	0	1
SAR-030	MRSA	SSTI	II b	ST 231	CC 5	0	1	1	0	1	1	1	1	0	0	1	1	1	0	1	1	1	1	1	1	1	0	0	1	1	1	1	0	1
SAR-031	MRSA	SSTI	IV a	ST 7361	CC 8	0	1	1	0	1	1	1	1	0	0	1	1	1	1	1	1	1	1	1	1	1	0	0	1	1	1	1	0	1
SAR-033	MRSA	SSTI	IV a	ST 8	CC 8	0	1	1	0	1	1	1	1	0	0	1	1	1	1	1	1	1	1	1	1	1	0	0	1	1	1	1	0	1
SAR-037	MRSA	SSTI	IV a	ST 88	N/A	0	0	1	0	1	1	1	1	0	0	1	1	1	1	1	1	1	1	1	1	1	0	0	1	1	1	1	0	1
SAR-038	MRSA	SSTI	Unknown	ST 72	CC 8	0	1	1	0	1	1	1	1	0	0	1	1	1	0	1	1	1	1	1	1	1	0	0	1	1	1	1	0	1
SAR-039	MRSA	SSTI	IV a	ST 8	CC 8	0	1	1	0	1	1	1	1	0	0	1	1	1	1	1	1	1	1	1	1	1	0	0	1	1	1	1	0	1
SAR-040	MRSA	SSTI	IVa + Hg	ST 8	CC 8	0	1	1	0	1	1	1	1	0	0	1	1	1	1	1	1	1	1	1	1	1	0	0	1	1	1	1	0	1
SAR-041	MRSA	SSTI	IV a	ST 8	CC 8	0	1	1	0	1	1	1	1	0	0	1	1	1	1	1	1	1	1	1	1	1	0	0	1	1	1	1	0	1
SAR-042	MRSA	SSTI	IV a	ST 8	CC 8	0	1	1	0	1	1	1	1	0	0	1	1	1	1	1	1	1	1	1	1	1	0	0	1	1	1	1	0	1
SAR-043	MRSA	SSTI	IV a	ST 8	CC 8	0	1	1	0	1	1	1	1	0	0	1	1	1	1	1	1	1	1	1	1	1	0	0	1	1	1	1	0	1
SAR-046	MRSA	SSTI	IV a	ST 8	CC 8	0	1	1	0	1	1	1	1	0	0	0	1	1	1	1	1	1	1	1	1	1	0	0	1	1	1	1	0	1
SAR-047	MRSA	SSTI	Unknown	ST 1181	CC 8	0	0	1	0	1	1	1	1	0	0	1	1	1	0	1	1	1	1	1	1	1	1	0	1	1	1	1	0	1
SAR-048	MRSA	SSTI	IV a	ST 8	CC 8	0	1	1	0	1	1	1	1	0	0	1	1	1	1	1	1	1	1	1	1	1	0	0	1	1	1	1	0	1
SAR-050	MRSA	SSTI	IV a	ST 8	CC 8	0	1	1	0	1	1	1	1	0	0	1	1	1	1	1	1	1	1	1	1	1	0	0	1	1	1	1	0	1
SAR-051	MRSA	SSTI	IV a	ST 8	CC 8	0	1	1	0	1	1	1	1	0	0	1	1	1	1	1	1	1	1	1	1	1	0	0	1	1	1	1	0	1
SAR-052	MRSA	SSTI	IV a	ST 8	CC 8	0	1	1	0	1	1	1	1	0	0	1	1	1	1	1	1	1	1	1	1	1	0	0	1	1	1	1	0	1
SAR-053	MRSA	SSTI	IV a	ST 8	CC 8	0	1	1	0	1	1	1	1	0	0	1	1	1	1	1	1	1	1	1	1	1	0	0	1	1	1	1	0	1
SAR-054	MRSA	SSTI	Unknown	ST 8	CC 8	0	1	1	0	1	1	1	1	0	0	1	1	1	1	1	1	1	1	1	1	1	0	0	1	1	1	1	0	1
SAR-056	MRSA	SSTI	IV a	ST 8	CC 8	0	1	1	0	1	1	1	1	0	0	1	1	1	1	1	1	1	1	1	1	1	0	0	1	1	1	1	0	1
SAR-057	MRSA	SSTI	IV a	ST 8	CC 8	0	1	1	0	1	1	1	1	0	0	1	1	1	0	1	1	1	1	1	1	1	0	0	1	1	1	1	0	1
SAR-058	MRSA	SSTI	IV a	ST 8	CC 8	0	1	1	0	1	1	1	1	0	0	1	1	1	1	1	1	1	1	1	1	1	0	0	1	1	1	1	0	1
SAR-060	MRSA	SSTI	IV a	ST 8	CC 8	0	1	1	0	1	1	1	1	0	0	1	1	1	1	1	1	1	1	1	1	1	0	0	1	1	1	1	0	1
SAR-061	MRSA	SSTI	IV a	ST 8	CC 8	0	1	1	0	1	1	1	1	0	0	1	1	1	1	1	1	1	1	1	1	1	0	0	1	1	1	1	0	1
SAR-067	MRSA	SSTI	IV a	ST 8	CC 8	0	1	1	0	1	1	1	1	0	0	1	1	1	1	1	1	1	1	1	1	1	0	0	1	1	1	1	0	1
SAR-068	MRSA	SSTI	IV a	ST 8	CC 8	0	1	1	0	1	1	1	1	0	0	1	1	1	1	1	1	1	1	1	1	1	0	0	1	1	1	1	0	1
SAR-069	MRSA	SSTI	IV a	ST 8	CC 8	0	1	1	0	1	1	1	1	0	0	1	1	1	1	1	1	1	1	1	1	1	0	0	1	0	1	1	0	1
SAR-076	MRSA	SSTI	IV a	ST 8	CC 8	0	0	1	0	1	1	1	1	0	0	1	1	1	1	0	1	0	1	1	1	1	0	0	1	1	1	1	0	1
SAR-079	MRSA	SSTI	IV a	ST 3264	N/A	0	0	1	0	1	1	1	1	0	0	1	1	1	1	1	1	1	1	1	1	1	0	0	1	1	1	1	0	1
SAR-080	MRSA	SSTI	IV a	ST 45	CC 45	0	1	1	1	1	0	1	1	0	0	1	1	0	0	1	1	1	1	1	0	1	0	0	1	0	1	1	0	1
SAR-090	MRSA	SSTI	IV a	ST 8	CC 8	0	0	1	0	1	1	1	1	0	0	1	1	1	1	0	1	0	1	1	1	1	0	0	1	1	1	1	0	1
SAS-001	MSSA	Blood	N/A	ST 398	N/A	0	0	1	1	1	0	1	1	0	0	1	1	0	0	1	1	1	1	1	1	1	0	0	1	0	1	1	0	1
SAS-002	MSSA	Blood	N/A	ST 45	CC 45	0	1	1	1	1	1	1	1	0	0	1	1	0	0	1	1	1	1	1	1	1	0	0	1	0	1	0	0	1
SAS-014	MSSA	Blood	N/A	ST 1181	CC 8	0	0	1	0	1	1	1	1	0	0	1	1	1	0	1	1	1	1	1	1	1	0	0	1	1	1	1	0	1
SAS-045	MSSA	Blood	N/A	ST 5	CC 5	0	0	1	0	1	1	1	1	0	0	1	1	1	0	1	1	1	1	1	1	1	1	0	1	1	1	1	0	1
SAS-085	MSSA	Blood	N/A	ST 8	CC 8	0	0	1	0	1	1	1	1	0	0	1	1	1	0	1	1	1	1	1	1	1	0	1	1	1	1	1	0	1
SAS-086	MSSA	Blood	N/A	ST 8	CC 8	0	0	1	0	1	1	1	1	0	0	1	1	1	0	1	1	1	1	1	1	1	0	1	1	1	1	1	0	1
SAS-087	MSSA	Blood	N/A	ST 8	CC 8	0	0	1	0	1	1	1	1	0	0	1	1	1	0	1	1	1	1	1	1	1	0	1	1	1	1	1	0	1
SAS-096	MSSA	Blood	N/A	Unclear	CC 5	0	0	1	0	1	1	1	1	0	0	1	1	1	0	1	1	1	1	1	1	1	1	0	1	1	0	0	0	1
SAS-147	MSSA	Blood	N/A	ST 8	CC 8	0	1	1	0	1	1	1	1	0	0	1	1	1	1	1	1	1	1	1	1	1	0	0	1	1	1	1	0	1
SAS-005	MSSA	SSTI	N/A	ST 8	CC 8	0	1	1	0	1	1	1	1	0	0	1	1	1	1	1	1	1	1	1	1	1	0	0	1	1	1	1	0	1
SAS-006	MSSA	SSTI	N/A	ST 5929	CC 15	0	1	1	0	1	0	1	1	1	0	1	1	1	0	0	1	1	1	1	1	1	0	0	1	0	1	1	0	1
SAS-007	MSSA	SSTI	N/A	ST 72	CC 8	0	1	1	0	1	1	1	1	0	0	1	1	1	0	1	1	1	1	1	1	0	0	0	1	1	1	1	0	1
SAS-008	MSSA	SSTI	N/A	ST 72	CC 8	0	1	1	0	1	0	1	1	0	0	1	1	1	0	1	1	1	1	1	1	1	0	0	1	1	1	1	0	1
SAS-009	MSSA	SSTI	N/A	ST 2867	N/A	0	0	1	0	1	0	1	1	0	0	1	1	1	0	1	1	1	1	1	1	1	0	0	1	1	1	1	0	1
SAS-010	MSSA	SSTI	N/A	ST 508	CC 45	0	0	1	1	1	1	1	1	0	0	0	1	0	0	1	1	1	1	1	1	1	0	0	1	0	1	1	0	1
SAS-013	MSSA	SSTI	N/A	ST 7264	CC 15	0	1	1	0	1	0	1	1	0	0	0	1	1	0	0	1	0	1	1	1	1	0	0	1	1	1	1	0	1
SAS-019	MSSA	SSTI	N/A	ST 30	CC 30	0	1	1	1	1	0	1	1	0	0	1	1	0	0	1	1	1	1	1	0	1	0	0	1	0	1	1	0	1
SAS-020	MSSA	SSTI	N/A	ST 121	CC 121	1	0	1	1	1	1	1	1	0	0	1	1	1	0	1	1	1	1	1	1	0	0	0	1	1	1	1	0	1
SAS-022	MSSA	SSTI	N/A	ST 72	CC 8	0	1	1	0	1	1	1	1	0	0	1	1	1	0	1	1	1	1	1	1	1	0	0	1	1	1	1	0	1
SAS-024	MSSA	SSTI	N/A	ST 2276	CC 121	1	0	1	1	1	1	1	1	1	1	1	1	1	0	1	1	1	1	1	1	0	0	0	1	1	1	1	0	1
SAS-026	MSSA	SSTI	N/A	ST 8	CC 8	0	1	1	0	1	1	1	1	0	0	1	1	1	1	1	1	1	1	1	1	1	0	0	1	1	1	1	0	1
SAS-029	MSSA	SSTI	N/A	ST 508	CC 45	0	1	1	1	1	1	1	1	0	0	1	1	0	0	1	1	1	1	1	0	0	0	0	1	0	1	1	0	1
SAS-032	MSSA	SSTI	N/A	ST 8	CC 8	0	1	1	0	1	1	1	1	0	0	1	1	1	1	1	1	1	1	1	1	1	0	0	1	1	1	1	0	1
SAS-034	MSSA	SSTI	N/A	ST 72	CC 8	0	0	1	0	1	1	1	1	0	0	0	1	1	0	0	1	0	1	1	1	1	0	0	1	0	1	1	0	1
SAS-036	MSSA	SSTI	N/A	ST 121	CC 121	1	1	1	1	1	1	1	1	1	1	1	1	1	0	1	1	1	1	1	1	0	0	0	1	1	1	1	0	1
SAS-039	MSSA	SSTI	N/A	ST 398	N/A	0	0	1	1	1	0	1	1	0	0	1	1	0	0	0	1	1	1	1	1	1	0	0	1	0	1	1	0	1
SAS-040	MSSA	SSTI	N/A	ST 508	CC 45	0	0	1	1	1	1	1	1	0	0	1	1	0	0	1	1	1	1	1	1	1	0	0	1	0	1	1	0	1
SAS-047	MSSA	SSTI	N/A	ST 8	CC 8	0	1	1	0	1	1	1	1	0	0	0	1	1	1	1	1	1	1	1	1	1	0	0	1	1	1	1	0	1
SAS-051	MSSA	SSTI	N/A	ST 88	N/A	0	0	1	0	1	1	1	1	0	0	1	1	1	1	1	1	1	1	1	1	1	0	0	1	1	1	1	0	1
SAS-056	MSSA	SSTI	N/A	ST 5	CC 5	0	1	1	0	1	1	1	1	0	0	1	1	1	0	1	1	1	1	1	1	1	0	0	1	1	1	1	0	1
SAS-057	MSSA	SSTI	N/A	ST 5	CC 5	0	1	1	0	1	1	1	1	0	0	1	1	1	0	1	1	1	1	1	1	1	0	1	1	1	1	1	0	1
SAS-058	MSSA	SSTI	N/A	ST 8	CC 8	0	1	1	0	1	1	1	1	0	0	1	1	1	1	1	1	1	1	1	1	1	0	1	1	1	1	1	0	1
SAS-059	MSSA	SSTI	N/A	ST 30	CC 30	1	0	1	1	1	0	1	1	0	0	1	1	0	0	1	1	1	1	1	1	0	1	0	1	0	1	1	1	1
SAS-060	MSSA	SSTI	N/A	ST 8	CC 8	0	1	1	0	1	1	1	1	0	0	1	1	1	0	1	1	1	1	1	1	1	0	0	1	1	1	1	0	1
SAS-061	MSSA	SSTI	N/A	ST 582	CC 15	0	1	1	0	1	0	1	1	0	0	0	1	1	0	0	1	1	1	1	1	1	0	0	1	1	1	1	0	1
SAS-062	MSSA	SSTI	N/A	ST 8	CC 8	0	1	1	0	1	1	1	1	0	0	1	1	1	1	1	1	1	1	1	0	0	0	0	1	1	1	1	0	1
SAS-063	MSSA	SSTI	N/A	ST 5	CC 5	0	1	1	0	1	0	1	1	0	0	1	1	1	0	1	1	1	1	1	1	1	0	1	1	1	1	0	0	1
SAS-070	MSSA	SSTI	N/A	ST 8	CC 8	0	0	1	0	1	1	1	1	0	0	1	1	1	0	1	1	1	1	1	1	1	0	1	1	1	1	1	0	1
SAS-071	MSSA	SSTI	N/A	ST 2867	N/A	0	0	1	0	1	0	1	1	0	0	1	1	1	0	1	1	1	1	1	1	1	0	0	1	1	1	1	0	1
SAS-077	MSSA	SSTI	N/A	ST 87	N/A	0	1	1	0	1	1	1	1	0	0	1	1	1	0	1	1	1	1	1	1	1	0	0	1	0	1	1	0	1
SAS-078	MSSA	SSTI	N/A	ST 87	N/A	0	1	1	0	1	1	1	1	0	0	1	1	1	0	1	1	1	1	1	1	1	0	0	1	0	1	1	0	1
SAS-079	MSSA	SSTI	N/A	ST 8	CC 8	0	1	1	0	1	1	1	1	0	0	1	1	1	1	1	1	1	1	1	1	1	0	0	1	1	1	1	0	1
SAS-080	MSSA	SSTI	N/A	ST 2138	N/A	0	1	1	0	1	1	1	1	0	0	0	1	1	0	0	1	1	1	1	1	1	0	0	1	0	1	1	0	1
SAS-081	MSSA	SSTI	N/A	ST 5	CC 5	0	0	1	0	1	1	0	1	0	0	1	1	1	0	1	1	1	1	1	1	1	0	0	1	1	1	1	0	1
SAS-082	MSSA	SSTI	N/A	ST 5	CC 5	0	0	1	0	1	1	1	1	0	0	1	1	1	0	0	1	0	1	1	1	1	0	0	1	1	1	1	0	1
SAS-092	MSSA	SSTI	N/A	ST 8	CC 8	0	1	1	0	1	1	1	1	0	0	1	1	1	1	1	1	0	1	1	1	1	0	0	1	1	1	1	0	1
SAS-093	MSSA	SSTI	N/A	ST 5	CC 5	0	0	1	0	1	1	1	1	0	0	1	1	1	0	0	1	0	1	1	1	1	0	0	1	1	1	1	0	1
SAS-107	MSSA	SSTI	N/A	ST 152	N/A	0	0	1	1	0	0	0	0	0	0	1	0	0	1	1	1	1	1	0	1	1	0	0	1	0	1	1	0	1
SAS-108	MSSA	SSTI	N/A	ST 72	CC 8	0	0	1	0	1	1	1	1	0	0	1	1	1	0	0	1	0	1	1	1	0	0	0	1	1	1	1	0	1
SAS-109	MSSA	SSTI	N/A	ST 8	CC 8	0	1	1	0	1	1	1	1	0	0	1	1	1	1	1	1	1	1	1	1	1	0	0	1	0	1	1	0	1
SAS-110	MSSA	SSTI	N/A	ST 8	CC 8	0	1	1	0	1	1	1	1	0	0	1	1	1	1	1	1	1	1	1	1	1	0	0	1	1	1	1	0	1
SAS-112	MSSA	SSTI	N/A	ST 398	N/A	0	1	1	1	1	0	1	1	0	0	1	1	0	0	0	1	1	1	1	1	1	0	0	1	0	1	1	0	1
SAS-118	MSSA	SSTI	N/A	ST 5	CC 5	0	0	1	0	1	1	1	1	0	0	1	1	1	0	1	1	1	1	1	1	1	0	0	1	1	1	1	0	1
SAS-119	MSSA	SSTI	N/A	ST 2176	CC 8	0	0	1	0	1	1	1	1	0	0	1	1	1	0	1	1	1	1	1	1	1	1	0	1	1	1	1	0	1
SAS-126	MSSA	SSTI	N/A	ST 8	CC 8	0	1	1	0	1	1	1	1	0	0	1	1	1	1	1	1	1	1	1	1	1	0	0	1	1	1	1	0	1
SAS-128	MSSA	SSTI	N/A	ST 30	CC 30	1	1	1	1	1	0	1	1	0	0	1	1	0	0	1	1	1	1	1	1	0	0	1	1	0	1	1	1	1
SAS-129	MSSA	SSTI	N/A	ST 2276	CC 121	1	0	1	1	1	1	1	1	1	1	1	1	1	0	1	1	1	1	1	1	0	0	0	1	1	1	1	0	1
SAS-130	MSSA	SSTI	N/A	ST 508	CC 45	0	1	1	1	1	1	1	1	0	0	1	1	0	0	1	1	1	1	1	1	1	0	0	1	0	1	1	0	1
SAS-133	MSSA	SSTI	N/A	ST 72	CC 8	0	1	1	0	1	0	1	1	0	0	1	1	1	0	1	1	1	1	1	1	1	0	0	1	1	1	1	0	1
SAS-143	MSSA	SSTI	N/A	ST 8	CC 8	0	1	1	0	1	1	1	1	0	0	1	1	1	1	1	1	1	1	1	1	0	0	0	1	1	1	1	0	1
SAS-144	MSSA	SSTI	N/A	ST 188	CC 1	0	0	1	1	1	1	1	1	0	0	1	1	1	0	1	1	1	1	1	1	1	1	0	1	1	0	0	0	1
SAS-003	MSSA	Urine	N/A	ST 72	CC 8	0	1	1	0	1	1	1	1	0	0	1	1	1	0	1	1	1	1	1	1	1	0	0	1	1	1	1	0	1
SAS-015	MSSA	Urine	N/A	ST 6	CC 5	0	0	1	1	1	0	1	1	0	0	1	1	1	0	1	1	1	1	1	1	1	1	0	1	1	1	1	0	1
SAS-016	MSSA	Urine	N/A	ST 109	CC 1	0	1	1	0	1	1	1	1	1	0	1	1	1	0	1	1	1	1	1	1	0	0	0	1	0	1	1	0	1
SAS-041	MSSA	Urine	N/A	ST 1159	CC 8	0	0	1	0	0	0	1	1	0	0	1	1	1	0	1	1	1	1	1	1	1	0	1	1	1	1	1	0	1
SAS-094	MSSA	Urine	N/A	ST 97	CC 97	0	0	1	0	1	1	1	1	0	0	1	1	1	0	1	1	1	1	1	1	1	0	0	1	1	1	1	0	1
SAS-095	MSSA	Urine	N/A	Unclear	CC 5	0	0	1	0	1	1	1	1	0	0	1	1	1	0	1	1	1	1	1	1	1	1	0	1	1	0	0	0	1
SAS-135	MSSA	Urine	N/A	ST 2986	CC 15	0	1	1	0	1	0	1	1	0	0	1	1	1	0	0	1	1	1	1	1	1	0	0	1	1	1	1	0	1

## Sheet: Antibiograms
Isolate	Type	Infection	SCCmec	ST	CC	Clindamycin	Erythromycin	Gentamycin	Oxacillin	Penacillin	Rifampin	Tetracycline	TMP-SMZ	Vancomycin
SAR-001	MRSA	Blood	IV c	ST 30	CC 30	R	R	S	R	R	S	S	S	S
SAR-002	MRSA	Blood	IV c	ST 30	CC 30	R	R	S	R	R	S	S	S	S
SAR-003	MRSA	Blood	IV c	ST 30	CC 30	R	R	S	R	R	S	S	S	S
SAR-004	MRSA	Blood	IV a	ST 8	CC 8	S	R	S	R	R	S	S	S	S
SAR-032	MRSA	Blood	IV b	ST 8	CC 8	S	R	S	R	R	S	S	S	S
SAR-045	MRSA	Blood	IV a	ST 8	CC 8	S	R	S	R	R	S	S	S	S
SAR-059	MRSA	Blood	IV b	ST 8	CC 8	R	R	S	R	R	S	S	S	S
SAR-082	MRSA	Blood	IV a	ST 8	CC 8	S	R	S	R	R	S	S	S	S
SAR-092	MRSA	Blood	IV a	ST 8	CC 8	S	R	S	R	R	S	S	S	S
SAR-093	MRSA	Blood	Unknown	ST 1	CC 1	R	R	S	R	R	S	R	S	S
SAR-005	MRSA	SSTI	IV a	ST 8	CC 8	S	R	S	R	R	S	S	S	S
SAR-008	MRSA	SSTI	IV c	ST 8	CC 8	S	S	S	R	R	S	S	S	S
SAR-009	MRSA	SSTI	IV a	ST 8	CC 8	S	R	S	R	R	S	S	S	S
SAR-010	MRSA	SSTI	IV a	ST 22	CC 22	R	R	R	R	R	S	S	R	S
SAR-014	MRSA	SSTI	IV a	ST 7361	CC 8	S	R	S	R	R	S	S	S	S
SAR-015	MRSA	SSTI	IV a	ST 8	CC 8	S	R	S	R	R	S	S	S	S
SAR-017	MRSA	SSTI	IV a	ST 8	CC 8	S	S	S	R	R	S	S	S	S
SAR-018	MRSA	SSTI	IV a	ST 8	CC 8	S	R	S	R	R	S	S	S	S
SAR-019	MRSA	SSTI	IV a	ST 8	CC 8	S	S	S	R	R	S	S	S	S
SAR-020	MRSA	SSTI	IV a	ST 8	CC 8	S	R	S	R	R	S	S	S	S
SAR-021	MRSA	SSTI	IV a	ST 8	CC 8	S	R	S	R	R	S	S	S	S
SAR-024	MRSA	SSTI	IV a	ST 8	CC 8	S	R	S	R	R	S	S	S	S
SAR-026	MRSA	SSTI	IV a	ST 8	CC 8	S	R	S	R	R	S	S	S	S
SAR-029	MRSA	SSTI	IV a	ST 8	CC 8	S	R	S	R	R	S	S	S	S
SAR-030	MRSA	SSTI	II b	ST 231	CC 5	R	R	S	R	R	S	S	S	S
SAR-031	MRSA	SSTI	IV a	ST 7361	CC 8	S	R	S	R	R	S	S	S	S
SAR-033	MRSA	SSTI	IV a	ST 8	CC 8	S	R	S	R	R	S	S	S	S
SAR-037	MRSA	SSTI	IV a	ST 88	N/A	S	S	S	R	R	S	R	S	S
SAR-038	MRSA	SSTI	Unknown	ST 72	CC 8	S	S	S	R	R	S	R	S	S
SAR-039	MRSA	SSTI	IV a	ST 8	CC 8	S	R	S	R	R	S	S	S	S
SAR-040	MRSA	SSTI	IVa + Hg	ST 8	CC 8	S	R	S	R	R	S	S	S	S
SAR-041	MRSA	SSTI	IV a	ST 8	CC 8	S	R	S	R	R	S	S	S	S
SAR-042	MRSA	SSTI	IV a	ST 8	CC 8	S	S	S	R	R	S	S	S	S
SAR-043	MRSA	SSTI	IV a	ST 8	CC 8	S	R	S	R	R	S	S	S	S
SAR-046	MRSA	SSTI	IV a	ST 8	CC 8	S	R	S	R	R	S	S	S	S
SAR-047	MRSA	SSTI	Unknown	ST 1181	CC 8	S	S	S	R	R	S	S	S	S
SAR-048	MRSA	SSTI	IV a	ST 8	CC 8	S	R	R	R	R	S	S	S	S
SAR-050	MRSA	SSTI	IV a	ST 8	CC 8	S	R	S	R	R	S	S	S	S
SAR-051	MRSA	SSTI	IV a	ST 8	CC 8	S	S	S	R	R	S	S	S	S
SAR-052	MRSA	SSTI	IV a	ST 8	CC 8	S	R	S	R	R	S	S	S	S
SAR-053	MRSA	SSTI	IV a	ST 8	CC 8	S	R	S	R	S	S	S	S	S
SAR-054	MRSA	SSTI	Unknown	ST 8	CC 8	S	R	S	R	R	S	S	S	S
SAR-056	MRSA	SSTI	IV a	ST 8	CC 8	S	R	S	R	R	S	S	S	S
SAR-057	MRSA	SSTI	IV a	ST 8	CC 8	S	R	S	R	R	S	S	S	S
SAR-058	MRSA	SSTI	IV a	ST 8	CC 8	S	R	S	R	R	S	S	R	S
SAR-060	MRSA	SSTI	IV a	ST 8	CC 8	S	R	S	R	R	S	S	S	S
SAR-061	MRSA	SSTI	IV a	ST 8	CC 8	S	R	S	R	R	S	S	S	S
SAR-067	MRSA	SSTI	IV a	ST 8	CC 8	S	R	S	R	R	S	S	S	S
SAR-068	MRSA	SSTI	IV a	ST 8	CC 8	S	R	S	R	R	S	S	S	S
SAR-069	MRSA	SSTI	IV a	ST 8	CC 8	S	S	S	R	R	S	S	S	S
SAR-076	MRSA	SSTI	IV a	ST 8	CC 8	S	R	S	R	R	S	S	S	S
SAR-079	MRSA	SSTI	IV a	ST 3264	N/A	S	R	S	R	R	S	R	S	S
SAR-080	MRSA	SSTI	IV a	ST 45	CC 45	S	S	S	R	R	S	S	S	S
SAR-090	MRSA	SSTI	IV a	ST 8	CC 8	S	R	S	R	R	S	S	S	S
SAS-001	MSSA	Blood	N/A	ST 398	N/A	S	S	S	S	R	S	S	S	S
SAS-002	MSSA	Blood	N/A	ST 45	CC 45	S	S	S	S	R	S	S	S	S
SAS-014	MSSA	Blood	N/A	ST 1181	CC 8	S	S	S	S	R	S	S	S	S
SAS-045	MSSA	Blood	N/A	ST 5	CC 5	S	R	S	S	R	S	S	S	S
SAS-085	MSSA	Blood	N/A	ST 8	CC 8	S	S	S	S	R	S	S	S	S
SAS-086	MSSA	Blood	N/A	ST 8	CC 8	S	S	S	S	R	S	S	S	S
SAS-087	MSSA	Blood	N/A	ST 8	CC 8	S	S	S	S	R	S	S	S	S
SAS-096	MSSA	Blood	N/A	Unclear	CC 5	S	R	S	S	R	S	S	S	S
SAS-147	MSSA	Blood	N/A	ST 8	CC 8	S	R	S	S	R	S	S	R	S
SAS-005	MSSA	SSTI	N/A	ST 8	CC 8	S	R	S	S	R	S	S	S	S
SAS-006	MSSA	SSTI	N/A	ST 5929	CC 15	S	S	S	S	R	S	S	R	S
SAS-007	MSSA	SSTI	N/A	ST 72	CC 8	S	S	S	S	R	S	S	S	S
SAS-008	MSSA	SSTI	N/A	ST 72	CC 8	S	S	S	S	R	S	S	S	S
SAS-009	MSSA	SSTI	N/A	ST 2867	N/A	S	S	S	S	R	S	S	S	S
SAS-010	MSSA	SSTI	N/A	ST 508	CC 45	S	S	S	S	R	S	S	S	S
SAS-013	MSSA	SSTI	N/A	ST 7264	CC 15	S	S	S	S	R	S	S	S	S
SAS-019	MSSA	SSTI	N/A	ST 30	CC 30	R	R	S	S	R	S	S	S	S
SAS-020	MSSA	SSTI	N/A	ST 121	CC 121	S	S	S	S	R	S	S	S	S
SAS-022	MSSA	SSTI	N/A	ST 72	CC 8	S	S	S	S	R	S	S	S	S
SAS-024	MSSA	SSTI	N/A	ST 2276	CC 121	R	R	S	S	R	S	S	S	S
SAS-026	MSSA	SSTI	N/A	ST 8	CC 8	S	R	S	S	R	S	S	R	S
SAS-029	MSSA	SSTI	N/A	ST 508	CC 45	S	S	S	S	R	S	S	S	S
SAS-032	MSSA	SSTI	N/A	ST 8	CC 8	S	R	S	S	R	S	S	S	S
SAS-034	MSSA	SSTI	N/A	ST 72	CC 8	S	S	S	S	R	S	S	S	S
SAS-036	MSSA	SSTI	N/A	ST 121	CC 121	S	R	S	S	R	S	S	S	S
SAS-039	MSSA	SSTI	N/A	ST 398	N/A	R	R	S	S	R	S	S	S	S
SAS-040	MSSA	SSTI	N/A	ST 508	CC 45	S	S	S	S	R	S	R	S	S
SAS-047	MSSA	SSTI	N/A	ST 8	CC 8	S	S	S	S	R	S	S	S	S
SAS-051	MSSA	SSTI	N/A	ST 88	N/A	S	S	S	S	R	S	S	S	S
SAS-056	MSSA	SSTI	N/A	ST 5	CC 5	S	S	S	S	R	S	S	S	S
SAS-057	MSSA	SSTI	N/A	ST 5	CC 5	S	S	S	S	R	S	S	S	S
SAS-058	MSSA	SSTI	N/A	ST 8	CC 8	S	S	S	S	R	S	S	S	S
SAS-059	MSSA	SSTI	N/A	ST 30	CC 30	S	R	S	S	R	S	S	S	S
SAS-060	MSSA	SSTI	N/A	ST 8	CC 8	S	S	S	S	R	S	S	S	S
SAS-061	MSSA	SSTI	N/A	ST 582	CC 15	S	R	S	S	R	S	S	S	S
SAS-062	MSSA	SSTI	N/A	ST 8	CC 8	S	S	S	S	R	S	S	S	S
SAS-063	MSSA	SSTI	N/A	ST 5	CC 5	S	R	S	S	R	S	S	S	S
SAS-070	MSSA	SSTI	N/A	ST 8	CC 8	R	R	S	S	R	S	S	S	S
SAS-071	MSSA	SSTI	N/A	ST 2867	N/A	S	S	S	S	R	S	S	S	S
SAS-077	MSSA	SSTI	N/A	ST 87	N/A	S	S	S	S	R	S	S	S	S
SAS-078	MSSA	SSTI	N/A	ST 87	N/A	S	S	S	S	R	S	S	S	S
SAS-079	MSSA	SSTI	N/A	ST 8	CC 8	S	R	S	S	R	S	S	S	S
SAS-080	MSSA	SSTI	N/A	ST 2138	N/A	S	S	S	S	R	S	S	S	S
SAS-081	MSSA	SSTI	N/A	ST 5	CC 5	S	S	S	S	R	S	S	S	S
SAS-082	MSSA	SSTI	N/A	ST 5	CC 5	S	R	S	S	R	S	S	S	S
SAS-092	MSSA	SSTI	N/A	ST 8	CC 8	S	R	S	S	R	S	S	S	S
SAS-093	MSSA	SSTI	N/A	ST 5	CC 5	S	R	S	S	R	S	S	S	S
SAS-107	MSSA	SSTI	N/A	ST 152	N/A	S	S	S	S	R	S	R	R	S
SAS-108	MSSA	SSTI	N/A	ST 72	CC 8	S	R	S	S	R	S	R	S	S
SAS-109	MSSA	SSTI	N/A	ST 8	CC 8	S	R	S	S	R	S	S	S	S
SAS-110	MSSA	SSTI	N/A	ST 8	CC 8	S	R	S	S	R	S	S	S	S
SAS-112	MSSA	SSTI	N/A	ST 398	N/A	R	R	S	S	R	S	S	S	S
SAS-118	MSSA	SSTI	N/A	ST 5	CC 5	S	S	S	S	R	S	S	S	S
SAS-119	MSSA	SSTI	N/A	ST 2176	CC 8	S	S	S	S	R	S	S	S	S
SAS-126	MSSA	SSTI	N/A	ST 8	CC 8	S	R	S	S	R	S	S	S	S
SAS-128	MSSA	SSTI	N/A	ST 30	CC 30	R	R	S	S	R	S	S	S	S
SAS-129	MSSA	SSTI	N/A	ST 2276	CC 121	R	R	S	S	R	S	S	S	S
SAS-130	MSSA	SSTI	N/A	ST 508	CC 45	S	S	S	S	R	S	S	S	S
SAS-133	MSSA	SSTI	N/A	ST 72	CC 8	R	R	S	S	R	S	S	S	S
SAS-143	MSSA	SSTI	N/A	ST 8	CC 8	R	R	S	S	R	S	R	S	S
SAS-144	MSSA	SSTI	N/A	ST 188	CC 1	S	S	S	S	R	S	S	S	S
SAS-003	MSSA	Urine	N/A	ST 72	CC 8	X	X	S	S	R	S	S	S	S
SAS-015	MSSA	Urine	N/A	ST 6	CC 5	X	X	S	S	R	S	S	S	S
SAS-016	MSSA	Urine	N/A	ST 109	CC 1	X	X	S	S	R	S	S	S	S
SAS-041	MSSA	Urine	N/A	ST 1159	CC 8	X	X	S	S	R	S	S	S	S
SAS-094	MSSA	Urine	N/A	ST 97	CC 97	X	X	S	S	R	S	S	S	S
SAS-095	MSSA	Urine	N/A	Unclear	CC 5	X	X	S	S	R	S	S	S	S
SAS-135	MSSA	Urine	N/A	ST 2986	CC 15	X	X	S	S	R	S	S	S	S

## Sheet: CC Group Counts
CC	Total	MRSA	MSSA	Blood	SSTI	Urine
CC 8	73	45	28	11	60	2
N/A	12	2	10	1	11	0
CC 5	12	1	11	2	8	2
CC 30	6	3	3	3	3	0
CC 45	6	1	5	1	5	0
CC 15	4	0	4	0	3	1
CC 121	4	0	4	0	4	0
CC 1	3	1	2	1	1	1
CC 22	1	1	0	0	1	0
CC 97	1	0	1	0	0	1

## Sheet: ST Group Counts
ST	Total	MRSA	MSSA	Blood	SSTI	Urine
ST 8	59	41	18	10	49	0
ST 5	8	0	8	1	7	0
ST 72	8	1	7	0	7	1
ST 30	6	3	3	3	3	0
ST 508	4	0	4	0	4	0
ST 398	3	0	3	1	2	0
ST 1181	2	1	1	1	1	0
ST 121	2	0	2	0	2	0
ST 2276	2	0	2	0	2	0
ST 2867	2	0	2	0	2	0
ST 45	2	1	1	1	1	0
ST 7361	2	2	0	0	2	0
ST 87	2	0	2	0	2	0
ST 88	2	1	1	0	2	0
Unclear*	2	0	2	1	0	1	* no specific match for MLST alleles in database
ST 1	1	1	0	1	0	0
ST 109	1	0	1	0	0	1
ST 1159	1	0	1	0	0	1
ST 152	1	0	1	0	1	0
ST 188	1	0	1	0	1	0
ST 2138	1	0	1	0	1	0
ST 2176	1	0	1	0	1	0
ST 22	1	1	0	0	1	0
ST 231	1	1	0	0	1	0
ST 2986	1	0	1	0	0	1
ST 3264	1	1	0	0	1	0
ST 582	1	0	1	0	1	0
ST 5929	1	0	1	0	1	0
ST 6	1	0	1	0	0	1
ST 7264	1	0	1	0	1	0
ST 97	1	0	1	0	0	1
